# Supplementary material for: Spontaneous vs. Strategic Guilt: Guilt Communication in Repairing Trust with Different Severities of Violations
Source: Behav Sci (Basel). 2025 Jul 30;15(8):1035. doi: 10.3390/bs15081035 (PMC12383218; doi:10.3390/bs15081035)
Supplement: Supplementary file 1 [file behavsci-15-01035-s001.zip]

Archive with 1 entries (1 files):
- behavsci-3652530-supplementary.pdf
